# Supplementary material for: CD4+ T Cell Regulatory Network Underlies the Decrease in Th1 and the Increase in Anergic and Th17 Subsets in Severe COVID-19
Source: Pathogens. 2022 Dec 22;12(1):18. doi: 10.3390/pathogens12010018 (PMC9865341; doi:10.3390/pathogens12010018)
Supplement: Supplementary file 1 [file pathogens-12-00018-s001.zip]

Archive with 5 entries (4 files):
- Supplementary/
- Supplementary/TableS1_thsocs_net.csv
- Supplementary/TableS2_thsocs_label.csv
- Supplementary/TableS3_thsocs_environment.csv
- Supplementary/TableS4_ThCOVID_drugs.csv
