# Supplementary material for: CD4+ T Cell Regulatory Network Underlies the Decrease in Th1 and the Increase in Anergic and Th17 Subsets in Severe COVID-19
Source: Pathogens. 2022 Dec 22;12(1):18. doi: 10.3390/pathogens12010018 (PMC9865341; doi:10.3390/pathogens12010018)
Supplement: Supplementary file 1 [file pathogens-12-00018-s001.zip › Supplementary/TableS1_thsocs_net.csv]

targets	functions
TBET	TCR & ((IFNG | ((IL12e & ! SOCS3) & ! (IL6 | IL4 | IL10)) ) | TBET) & ! (IL4 | GATA3 | IL6)
IFNG	TCR & (IFNGe | ((IFNG | TBET) & ! (GATA3 | TGFB))) & ! ((SOCS1 &! IFNG) | (SOCS3 &! IFNG))
GATA3	TCR & ((IL2 & IL4) | GATA3) & ! (TBET | TGFB | IL6 | IFNG)
IL2	TCR & (IL2e | (IL2 & ! FOXP3)) & ! ((SOCS1 &! IL2) | (SOCS2 &! (FOXP3 | IL2))
IL4	TCR & (IL4e | (GATA3 & (IL2 | IL4) & ! TBET)) & ! ((SOCS1 &! IL2) | IL12e)
RORGT	TCR & (IL6 & TGFB) & ! (TBET | FOXP3 | GATA3) & ! (SOCS3 | IL2)
IL6	TCR & (IL6e| IL6 | RORGT) & ! (SOCS3 | IL2)
FOXP3	TCR & (IL2 & (TGFB | FOXP3)) & ! (IL6 | RORGT)
TGFB	TCR & (TGFBe | ((TGFB | FOXP3) & ! IL6 ))
IL10	TCR & (IL10e | (IL10 & (IFNG | IL6 | TGFB | GATA3 )))
SOCS1	IFNG | IL6e | IL6 | IL2
SOCS2	IFNG | IL2 | IL10
SOCS3	IFNG | IL4 | IL10
IFNGe	IFNGe
IL12e	IL12e
IL2e	IL2e
IL4e	IL4e
IL6e	IL6e
TGFBe	TGFBe
IL10e	IL10e
TCR	TCR
