# Supplementary material for: CD4+ T Cell Regulatory Network Underlies the Decrease in Th1 and the Increase in Anergic and Th17 Subsets in Severe COVID-19
Source: Pathogens. 2022 Dec 22;12(1):18. doi: 10.3390/pathogens12010018 (PMC9865341; doi:10.3390/pathogens12010018)
Supplement: Supplementary file 1 [file pathogens-12-00018-s001.zip › Supplementary/TableS2_thsocs_label.csv]

labels	rules
Naive	! (TCR | TBET | GATA3 | RORGT | FOXP3 | IL10 | TGFB)
Th1	(TBET & IFNG) & ! (GATA3 | RORGT | IL10 | TGFB | FOXP3)
Th2	(GATA3 & IL4) & ! (TBET | RORGT | IL10 | TGFB | FOXP3)
Th17	RORGT & IL6 & ! (TBET | GATA3 | IL10 | FOXP3)
Treg	FOXP3 & TGFB & ! (TBET | GATA3 | RORGT)
Tr	(IL10 | TGFB) & ! (TBET | GATA3 | RORGT | FOXP3)
Th1R	TBET & (IL10 | TGFB | FOXP3)
Th2R	GATA3 & (IL10 | TGFB | FOXP3)
Th17R	RORGT & (IL10 | FOXP3)
Tex	TBET & ! (IFNG | IL10 | TGFB)
Tex	GATA3 & ! (IL4 | IL10 | TGFB)
Tex	RORGT & ! IL6
Tex	TCR & ! (TBET | GATA3 | RORGT | FOXP3 | IL10 | TGFB)
