# Supplementary material for: CD4+ T Cell Regulatory Network Underlies the Decrease in Th1 and the Increase in Anergic and Th17 Subsets in Severe COVID-19
Source: Pathogens. 2022 Dec 22;12(1):18. doi: 10.3390/pathogens12010018 (PMC9865341; doi:10.3390/pathogens12010018)
Supplement: Supplementary file 1 [file pathogens-12-00018-s001.zip › Supplementary/TableS3_thsocs_environment.csv]

IFNGe	IL12e	IL2e	IL4e	IL6e	TGFBe	IL10e	TCR
Basal	0	0	0	0	0	0	0	0
pro-Th1	1	1	0	0	0	0	0	1
pro-Th2	0	0	1	1	0	0	0	1
pro-Th17	0	0	0	0	1	1	0	1
pro-Treg	0	0	1	0	0	1	0	1
pro-Tr	0	0	0	0	0	1	1	1
covmild	0	1	1	0	0	0	0	1
covmod	1	1	0	0	0	0	0	1
covsev	1	1	0	1	1	0	0	1
covtgfb	1	1	0	1	1	1	0	1
covil10	1	1	0	1	1	0	1	1
