# Supplementary material for: CD4+ T Cell Regulatory Network Underlies the Decrease in Th1 and the Increase in Anergic and Th17 Subsets in Severe COVID-19
Source: Pathogens. 2022 Dec 22;12(1):18. doi: 10.3390/pathogens12010018 (PMC9865341; doi:10.3390/pathogens12010018)
Supplement: Supplementary file 1 [file pathogens-12-00018-s001.zip › Supplementary/TableS4_ThCOVID_drugs.csv]

IFNG	Interferon gamma
IFNGR*	Interferon gamma receptor
STAT1	Signal Transducer And Activator Of Transcription 1
IL12	Interleukin 12
IL4	Interleukin 4
IL4R*	Interleukin 4 receptor
STAT6	Signal Transducer And Activator Of Transcription 6
IL2	Interleukin 2
IL2R*	Interleukin 2 receptor
STAT5	Signal Transducer And Activator Of Transcription 5
IL6	Interleukin 6
IL6R*	Interleukin 6 receptor
IL21	Interleukin 21
IL21R*	Interleukin 21 receptor
IL10	Interleukin 10
IL10R*	Interleukin 10 receptor
STAT3	Signal Transducer And Activator Of Transcription 3
TGFB	Transforming growth factor beta
TGFBR*	Transforming growth factor beta receptor
SMAD3	SMAD Family Member 3
SOCS1	Suppressor Of Cytokine Signaling 1
SOCS2	Suppressor Of Cytokine Signaling 2
SOCS3	Suppressor Of Cytokine Signaling 3
TBET	T-box expressed in T cells
GATA3	GATA binding protein 3
RORGT	RAR-related orphan receptor gamma
FOXP3	forkhead box P3
